# Supplementary material for: Homologous Recombination Is Associated with Enhanced Anti-Tumor Innate Immunity and Favorable Prognosis in Head and Neck Cancer
Source: Cancers (Basel). 2025 Dec 15;17(24):3999. doi: 10.3390/cancers17243999 (PMC12730537; doi:10.3390/cancers17243999)
Supplement: Supplementary file 1 [file cancers-17-03999-s001.zip]

Archive with 1 entries (1 files):
- cancers-4030781-supplementary.pdf
